# Supplementary material for: NUAK Kinases: Brain–Ovary Axis
Source: Cells. 2021 Oct 15;10(10):2760. doi: 10.3390/cells10102760 (PMC8535158; doi:10.3390/cells10102760)
Supplement: Supplementary file 1 [file cells-10-02760-s001.zip]

Archive with 1 entries (1 files):
- cells-1369296-supplementary.pdf
